# Supplementary material for: FAAST: Flow-space Assisted Alignment Search Tool
Source: BMC Bioinformatics. 2011 Jul 19;12:293. doi: 10.1186/1471-2105-12-293 (PMC3228549; doi:10.1186/1471-2105-12-293)
Supplement: Additional file 1 — Evaluation of the effect of flow-space assisted local alignment. Scripts for running the evaluation test as well as all the binaries and results from the run included in the manuscript. See the enclosed README.txt for more information. [file 1471-2105-12-293-S1.ZIP › bin/chart-result]

#!/usr/bin/python

from pylab import *
import re
import os


def main():
	if (len(sys.argv) <= 1):

		print "Please supply a table file as command line argument!";
		sys.exit(5);

	
	fh = open(sys.argv[1], "r");

	# determine basename
	m = re.match('(.+?)\.([^\.]+)$', sys.argv[1])
	if (m):
		file_base = os.path.basename(m.group(1))
	else:
		file_base = os.path.basename(sys.argv[1])


	info = {};
	gen_lables = [];
	slabels = [100, 96, 92, 88, 84, 80, 76, 72];

	for line in fh:	
		m = re.match('^([A-Z\-]+)', line)
		if (m):
			atype = m.group(1)
			print "type:" + atype + ":"

		m = re.match('^ ([^\s]+)', line)
		if (m):
			target = m.group(1)
			if (not info.has_key(target)):
				info[target] = {};

		m = re.match('^#\t([\t\w\d]+)', line);
		if (m):
			gen_lables = [];
			for mm in m.group(1).split("\t"):
				if (mm):
					gen_lables.append(mm);

		m = re.match('^(\d+)\t([\t\d\.]+)', line)
		if (m):
			if (not info[target].has_key(atype)):
				info[target][atype] = [];

			entries = [];
			for e in m.group(2).split("\t"):
				if (e):
					entries.append(float(e));

			info[target][atype].append(entries);

	for atype in info.keys():
		info[atype]["DIFF"] = [];
		for i in range(len(info[atype]["FA-SW"])):
			row = [];
			for j in range(len(info[atype]["FA-SW"][i])):
				row.append((info[atype]["FA-SW"][i][j] - info[atype]["SW"][i][j]) * 5);
			info[atype]["DIFF"].append(row);
	
	write_chart("%s.correct-fa" % (file_base), zip(*info["correct"]["FA-SW"]), 6, 10, 'png', slabels, gen_lables, 1);
	write_chart("%s.correct-fa" % (file_base), zip(*info["correct"]["FA-SW"]), 6, 10, 'eps', slabels, gen_lables);
	write_chart("%s.correct-sw" % (file_base), zip(*info["correct"]["SW"]), 6, 10, 'png', slabels, gen_lables);
	write_chart("%s.correct-sw" % (file_base), zip(*info["correct"]["SW"]), 6, 10, 'eps', slabels, gen_lables);
	#write_chart("%s.sc-fa" % (file_base), zip(*info["subject-coverage"]["FA-SW"]), 6, 10, 'png', slabels, gen_lables);
	#write_chart("%s.sc-fa" % (file_base), zip(*info["subject-coverage"]["FA-SW"]), 6, 10, 'eps', slabels, gen_lables);
	#write_chart("%s.sc-sw" % (file_base), zip(*info["subject-coverage"]["SW"]), 6, 10, 'png', slabels, gen_lables);
	#write_chart("%s.sc-sw" % (file_base), zip(*info["subject-coverage"]["SW"]), 6, 10, 'eps', slabels, gen_lables);

	write_chart_diff("%s.correct-diff" % (file_base), zip(*info["correct"]["DIFF"]), 6, 10, 'png', slabels, gen_lables);
	write_chart_diff("%s.correct-diff" % (file_base), zip(*info["correct"]["DIFF"]), 6, 10, 'eps', slabels, gen_lables);
	#write_chart_diff("%s.sc-diff" % (file_base), zip(*info["subject-coverage"]["DIFF"]), 6, 10, 'png', slabels, gen_lables);
	#write_chart_diff("%s.sc-diff" % (file_base), zip(*info["subject-coverage"]["DIFF"]), 6, 10, 'eps', slabels, gen_lables);


def xaxisformat(x, pos=0):
	return '   %1.0f%%' % (x)

def yaxisformat(y, pos=0):
	if (y != 0):
		return "%1.0f%%" % (y*100)
	else:
		return ""

def write_chart(name, samples, fig_height, fig_width, format, slabels, gen_lables, swap_x = 0):

	colors = ('#4572a7', '#aa4643', '#89a54e', '#6e548c', '#3d96ae', '#db843d', '#8ea5cb');
	marker = ('s', 'p', 'o', 'v', '^', '<', '>');

	fig = figure(1, figsize=(fig_width, fig_height));
	ax = axes([0.1, 0.1, 0.7, 0.8]);


	llegend = [];
	for i in range(len(gen_lables)):
		label =  gen_lables[i]
		llegend.append(label)
		ax.plot(slabels, samples[i], marker[i] + '-', color=colors[i], label=label, linewidth=4, markersize=12)

	ax.legend(llegend, loc=[1.03, 0.57]);

	ax.yaxis.set_major_formatter(FuncFormatter(yaxisformat))
	ax.xaxis.set_major_formatter(FuncFormatter(xaxisformat))
	ax.xaxis.set_major_locator(MaxNLocator(len(gen_lables)))
	if (swap_x):
		ax.set_xlim(ax.get_xlim()[::-1])

	for y in (.2, .4, .6, .8, 1):
		ax.axhline(y=y, xmin=0, xmax=1, color='k', linewidth=1)

	file_name = "plots/%s/%s.%s" % (format, name, format);
	print "INFO: Writing %s to disc" % file_name
	fig.savefig(file_name, format=format);
	ax.cla();


def yaxisformat_diff(y, pos=0):
	if (y != -0.2):
		return "%1.0f%%" % (y*20)
	else:
		return ""
	

def write_chart_diff(name, samples, fig_height, fig_width, format, slabels, gen_lables, swap_x = 0):

	colors = ('#4572a7', '#aa4643', '#89a54e', '#6e548c', '#3d96ae', '#db843d', '#8ea5cb');
	marker = ('s', 'p', 'o', 'v', '^', '<', '>');

	fig = figure(1, figsize=(fig_width, fig_height));
	ax = axes([0.1, 0.1, 0.7, 0.8]);

	llegend = [];
	for i in range(len(gen_lables)):
		label =  gen_lables[i]
		llegend.append(label)
		ax.plot(slabels, samples[i], marker[i] + '-', color=colors[i], label=label, linewidth=4, markersize=12)

	ax.legend(llegend, loc=[1.03, 0.57]);

	ax.yaxis.set_major_formatter(FuncFormatter(yaxisformat_diff))
	ax.xaxis.set_major_locator(MaxNLocator(len(gen_lables)))

	ax.set_ylim( (-0.05, 0.2) )


	if (swap_x):
		ax.set_xlim(ax.get_xlim()[::-1])

	for y in (0, .2, .4, .6, .8, 1):
		ax.axhline(y=y, xmin=0, xmax=1, color='k', linewidth=1)

	file_name = "plots/%s/%s.%s" % (format, name, format);
	print "INFO: Writing %s to disc" % file_name
	fig.savefig(file_name, format=format);
	ax.cla();


if __name__ == "__main__":
    main()
