# Supplementary material for: FAAST: Flow-space Assisted Alignment Search Tool
Source: BMC Bioinformatics. 2011 Jul 19;12:293. doi: 10.1186/1471-2105-12-293 (PMC3228549; doi:10.1186/1471-2105-12-293)
Supplement: Additional file 1 — Evaluation of the effect of flow-space assisted local alignment. Scripts for running the evaluation test as well as all the binaries and results from the run included in the manuscript. See the enclosed README.txt for more information. [file 1471-2105-12-293-S1.ZIP › bin/calculate-result]

#!/usr/bin/perl -w

use strict;
use File::Basename;

my $work = "work";
my $fasta_file = shift;
my $fail_snips = shift; $fail_snips = 5 if (! defined $fail_snips);
my $fail_count = 100;
my $iterations = 10000;

my @flowsim_gen = ("Plain", "Titanium", "GS20", "HighNoise");
my @identity = (100, 96, 92, 88, 84, 80, 76, 72);
my $highnoise_model = `cat bin/flowsim-highnoise-model`; chomp $highnoise_model;

if (! defined $fasta_file)
{
	print STDERR "Please supply a FASTA file as a command line argument!\n";
	exit 2;
}
my $seq = get_first_seq($fasta_file);


# create file-names
my $base_output_name = "$work/" . basename($fasta_file, qw(.seq .fna .fasta)) . ".$fail_snips";
my $db_file = "$base_output_name.db.fna";
my $log_file = "$base_output_name.log";
my $work_bcfasta_file = "$base_output_name.seq.bc.fna";
my $work_faat_result_file = "$base_output_name.faast.result";
my $work_sw_result_file = "$base_output_name.swg.result";

#open log-file
open(LOG, ">", $log_file) || die("ERROR: Unable to open $log_file for output!\n");
print LOG "loaded-seq=$seq\n";
print LOG "iterations=$iterations\n";

# create database
open(OUT, ">", $db_file) || die("ERROR: Unable to open $db_file for output!\n");
print OUT ">seq\n$seq\n";
print OUT ">fail.$_\n" . get_snip_seq($seq, $fail_snips) . "\n" for (1..$fail_count);
close(OUT);

# setup snips given the identity
my @snips; push(@snips, (100-$_)/100 * length $seq) foreach (@identity);

my $flows = length($seq) * 2; $flows = 60 if ($flows < 60);
#my $faast_align_param = (length($seq) < 50 ? "-W5 -J1 -n1" : "-W7 -J1 -n1");

# produce results output
foreach my $snips (@snips)
{
	my $work_fasta_file = "$base_output_name.seq.$snips.fna";

	print LOG " generating FASTA for flowsim\n";

	# produce sample sequences
	open(OUT, ">", $work_fasta_file) || die("ERROR: Unable to open $work_fasta_file for output!\n");
	for (1..$iterations)
	{
		my $sample_seq = get_snip_seq($seq, $snips);
		print OUT ">sample.$_\n$sample_seq\n"; 
	}
	close(OUT);


	foreach my $gen (@flowsim_gen)
	{
		print LOG "\nSNPs=$snips, gen=$gen\n";

		my $work_sff_file = "$base_output_name.$snips.$gen.sff";

		if ($gen ne "Plain")
		{
			my $param = ($gen eq "HighNoise") ? "-G GS20 --model=\"$highnoise_model\"" : "-G $gen"; 
			my $ln = "./bin/flowsim-0.2.7 -o $work_sff_file $param --flowlength=$flows $work_fasta_file";

			print LOG " running flowsim: $ln\n";

			# generate flowspace-sequences from sample sequences (only re-calculate if not exists as this is rather time-consuming)
			if (! -f $work_sff_file && system($ln) != 0)
			{
				print STDERR "ERROR: An error occured while running flowsim, error code $?!\n";
				exit $?;
			}
		}
		else
		{
			$work_sff_file = $work_fasta_file;
		}

		print LOG " running FAAST performing pyro alignments at maximum sensitivity\n";
		# align sequences with database using FAAST
		if (system("./bin/faast2 $db_file $work_sff_file -W5 -J1 -n1 -s10 -O$work_faat_result_file --no-log --quite -v3") != 0)
		{
			print STDERR "ERROR: An error occured while running faat alignment, error code $?!\n";
			exit $?;
		}
		my $faat = parse_faat_output($work_faat_result_file);
		
		print LOG " running FAAST performing smg alignments at maximum sensitivity\n";

		# align sequences with database using FAAST in normal Smith-Waterman-Gotoh-mode through 0 flowpeak correction
		if (system("./bin/faast2 $db_file $work_sff_file -W5 -J1 -n1 -s10 -k0 -O$work_sw_result_file --no-log --quite -v3") != 0)
		{
			print STDERR "ERROR: An error occured while running sw alignment, error code $?!\n";
			exit $?;
		}
		my $sw = parse_faat_output($work_sw_result_file);

		# output results
		my $rline = sprintf(" FA-SW: correct=%.3f%%, subject-coverage=%.3f%%\n    SW: correct=%.3f%%, subject-coverage=%.3f%%\n", 
			100 * $faat->{'correct'} / $iterations, 100 * $faat->{'hcov'} / $iterations / length $seq,
			100 *   $sw->{'correct'} / $iterations, 100 *   $sw->{'hcov'} / $iterations / length $seq);

		print "SNPs=$snips, gen=$gen\n$rline";
		print LOG "$rline\n";
	}
}
# close log-file
close(LOG);


#
# main-process ends here.. below are only subs
#
exit(0);


# parse output generated by FAAT
sub parse_faat_output
{
	my $result_file = shift;
	my $correct = 0; 
	my $hcov = 0;
	my $sngl = 0;
	my $qres;

	open(FILE, $result_file) || die("ERROR: Unable to open $result_file for input!\n");	
	while (<FILE>)
	{
		if ( m/Query= (.+?)/)
		{
			$qres->{'query'} =  $_;
		}
		elsif (defined $qres)
		{
			if ( m/>([^\s]+)/ )
			{
				$qres->{'name'} = $1;
			}
			elsif ( m/ Score = (\d+)/)
			{
				$qres->{'score'} = $1;
			}
			elsif ( m/^Query:\s+(\d+)\s+([^\s]+)\s+(\d+)/ )
			{
				$qres->{'qbeg'} = $1;
				$qres->{'qseq'} = $2;
				$qres->{'qend'} = $3;
			}
			elsif ( m/^Sbjct:\s+(\d+)\s+([^\s]+)\s+(\d+)/ )
			{
				$qres->{'hbeg'} = $1;
				$qres->{'hseq'} = $2;
				$qres->{'hend'} = $3;

				# sanity check
				if (! defined $qres->{'name'} || ! defined $qres->{'qbeg'})
				{
					# could happend if multiple instances of FAAT is writing to the same out-file == bad
					print STDERR "ERROR: Undefined name at " . __LINE__ . " in $result_file\n";
					exit 5;
				}

				if ($qres->{'name'} eq 'seq')
				{
					++$correct;
					$hcov += ($qres->{'hend'} - $qres->{'hbeg'} + 1);
				}

				# find longest none-gapped string
				my $ngl = 0; my $mngl = 0 ;
				foreach (split(//, $qres->{'hseq'}))
				{
					if ($_ =~ m/[A-Za-z]/)
					{
						++$ngl;
					}
					else
					{
						$mngl = $ngl if ($ngl > $mngl);
						$ngl = 0;
					}
				}
				$sngl += $mngl;
				undef $qres;
			}
		}
	}
	close(FILE);

	return {'correct' => $correct, 'hcov' => $hcov, 'sngl' => $sngl};
}

# produce a sequence with specified amount of SNPs
sub get_snip_seq
{
	my $seq = shift;
	my $snip_count = shift; $snip_count = length $seq if ($snip_count > length $seq);
	return $seq if ($snip_count <= 0);
	my @pos = (0..length($seq)-1); fisher_yates_shuffle(\@pos);

	my @out = split(//, $seq);
	for (0..$snip_count-1)
	{
		$out[$pos[$_]] = get_new_nucleotide($out[$pos[$_]]);
	}
	return join("", @out);
}

# get a random new nucleotide
sub get_new_nucleotide
{
	my @set = ('A', 'C', 'G', 'T');
	my $current = shift;
	my $res;
	do
	{
		$res = $set[ int rand(scalar @set) ];
	}
	while ($res eq $current);
	return $res;
}

# load the first sequence in a FASTA file or a file containing a single sequence
sub get_first_seq
{
	my $fasta_file = shift, my $seq, my $load = 0;
	open(FILE, $fasta_file) || die("ERROR: Unable to open $fasta_file for input!\n");
	while (<FILE>)
	{
		if ( m/^>/ )
		{
			last if ($load);
		}
		else
		{
			chomp;
			$seq .= $_;
		}
		$load = 1;
	}
	close(FILE);

	return $seq;
}

# randomize array
sub fisher_yates_shuffle 
{
	my $array = shift;
	my $i;
	for ($i = @$array; --$i;) 
	{
		my $j = int rand ($i+1);
		next if $i == $j;
		@$array[$i,$j] = @$array[$j,$i];
	}
}

# base-call flow-fasta sequence (current not in use as FAAT is used for Smith-Waterman alignment)
sub get_base_called_seq
{
	my @flow_order = ('T', 'A', 'C', 'G');
	my $ffna_file = shift;
	my @values = split(/\s+/, get_first_seq($ffna_file));

	my @res; my $k = 0;
	for (0..$#values)
	{
		my $count = int($values[$_] + .5);
		if ($count)
		{
			my $chr = $flow_order[$_ % 4];
			push(@res, $chr) for (0..$count-1);
			$k = 0;
		}
		else
		{
			++$k;
			if ($k >= 4)
			{
				push(@res, 'N');
				$k = 0;
			}		
		}
	}
	return join("", @res);
}
