# Supplementary material for: FAAST: Flow-space Assisted Alignment Search Tool
Source: BMC Bioinformatics. 2011 Jul 19;12:293. doi: 10.1186/1471-2105-12-293 (PMC3228549; doi:10.1186/1471-2105-12-293)
Supplement: Additional file 1 — Evaluation of the effect of flow-space assisted local alignment. Scripts for running the evaluation test as well as all the binaries and results from the run included in the manuscript. See the enclosed README.txt for more information. [file 1471-2105-12-293-S1.ZIP › bin/flowsim-highnoise-model]

LogNormal -2.5 0.2,Normal 1 0.15,Normal 2 0.3,Normal 3 0.45,Normal 4 0.6,Normal 5 0.75,Normal 6 0.9,Normal 7 1.05,Normal 8 1.2,Normal 9 1.35,Normal 10 1.5,Normal 11 1.65,Normal 12 1.8,Normal 13 1.95,Normal 14 2.1,Normal 15 2.25,Normal 16 2.4,Normal 17 2.55,Normal 18 2.7,Normal 19 2.85,Normal 20 3
