# Supplementary material for: FAAST: Flow-space Assisted Alignment Search Tool
Source: BMC Bioinformatics. 2011 Jul 19;12:293. doi: 10.1186/1471-2105-12-293 (PMC3228549; doi:10.1186/1471-2105-12-293)
Supplement: Additional file 1 — Evaluation of the effect of flow-space assisted local alignment. Scripts for running the evaluation test as well as all the binaries and results from the run included in the manuscript. See the enclosed README.txt for more information. [file 1471-2105-12-293-S1.ZIP › results/seq100.12.result]

SNPs=0	gen=Plain
FA-SW: correct=100.000%	subject-coverage=100.000%
SW: correct=100.000%	subject-coverage=100.000%
SNPs=0	gen=Titanium
FA-SW: correct=100.000%	subject-coverage=99.998%
SW: correct=100.000%	subject-coverage=99.988%
SNPs=0	gen=GS20
FA-SW: correct=100.000%	subject-coverage=99.978%
SW: correct=100.000%	subject-coverage=99.932%
SNPs=0	gen=HighNoise
FA-SW: correct=99.670%	subject-coverage=99.100%
SW: correct=99.670%	subject-coverage=98.622%
SNPs=4	gen=Plain
FA-SW: correct=100.000%	subject-coverage=99.705%
SW: correct=100.000%	subject-coverage=99.705%
SNPs=4	gen=Titanium
FA-SW: correct=100.000%	subject-coverage=99.700%
SW: correct=100.000%	subject-coverage=99.683%
SNPs=4	gen=GS20
FA-SW: correct=100.000%	subject-coverage=99.664%
SW: correct=100.000%	subject-coverage=99.583%
SNPs=4	gen=HighNoise
FA-SW: correct=99.580%	subject-coverage=98.490%
SW: correct=99.580%	subject-coverage=97.715%
SNPs=8	gen=Plain
FA-SW: correct=100.000%	subject-coverage=99.307%
SW: correct=100.000%	subject-coverage=99.305%
SNPs=8	gen=Titanium
FA-SW: correct=100.000%	subject-coverage=99.302%
SW: correct=100.000%	subject-coverage=99.263%
SNPs=8	gen=GS20
FA-SW: correct=100.000%	subject-coverage=99.242%
SW: correct=100.000%	subject-coverage=99.077%
SNPs=8	gen=HighNoise
FA-SW: correct=99.710%	subject-coverage=97.957%
SW: correct=99.590%	subject-coverage=96.642%
SNPs=12	gen=Plain
FA-SW: correct=99.990%	subject-coverage=98.656%
SW: correct=99.990%	subject-coverage=98.653%
SNPs=12	gen=Titanium
FA-SW: correct=99.990%	subject-coverage=98.642%
SW: correct=99.990%	subject-coverage=98.580%
SNPs=12	gen=GS20
FA-SW: correct=99.980%	subject-coverage=98.530%
SW: correct=99.960%	subject-coverage=98.265%
SNPs=12	gen=HighNoise
FA-SW: correct=99.480%	subject-coverage=96.554%
SW: correct=98.680%	subject-coverage=94.017%
SNPs=16	gen=Plain
FA-SW: correct=99.920%	subject-coverage=97.658%
SW: correct=99.920%	subject-coverage=97.653%
SNPs=16	gen=Titanium
FA-SW: correct=99.920%	subject-coverage=97.642%
SW: correct=99.900%	subject-coverage=97.499%
SNPs=16	gen=GS20
FA-SW: correct=99.880%	subject-coverage=97.424%
SW: correct=99.790%	subject-coverage=96.872%
SNPs=16	gen=HighNoise
FA-SW: correct=98.380%	subject-coverage=93.887%
SW: correct=95.500%	subject-coverage=88.463%
SNPs=20	gen=Plain
FA-SW: correct=99.050%	subject-coverage=95.445%
SW: correct=99.060%	subject-coverage=95.442%
SNPs=20	gen=Titanium
FA-SW: correct=99.030%	subject-coverage=95.389%
SW: correct=98.930%	subject-coverage=95.142%
SNPs=20	gen=GS20
FA-SW: correct=98.850%	subject-coverage=95.003%
SW: correct=98.400%	subject-coverage=93.805%
SNPs=20	gen=HighNoise
FA-SW: correct=94.500%	subject-coverage=87.826%
SW: correct=85.480%	subject-coverage=76.174%
SNPs=24	gen=Plain
FA-SW: correct=95.080%	subject-coverage=89.266%
SW: correct=95.110%	subject-coverage=89.277%
SNPs=24	gen=Titanium
FA-SW: correct=94.880%	subject-coverage=89.047%
SW: correct=94.740%	subject-coverage=88.690%
SNPs=24	gen=GS20
FA-SW: correct=94.100%	subject-coverage=87.946%
SW: correct=92.240%	subject-coverage=85.205%
SNPs=24	gen=HighNoise
FA-SW: correct=80.250%	subject-coverage=71.454%
SW: correct=63.970%	subject-coverage=53.682%
SNPs=28	gen=Plain
FA-SW: correct=82.450%	subject-coverage=74.070%
SW: correct=82.850%	subject-coverage=74.416%
SNPs=28	gen=Titanium
FA-SW: correct=82.150%	subject-coverage=73.743%
SW: correct=81.930%	subject-coverage=73.300%
SNPs=28	gen=GS20
FA-SW: correct=79.850%	subject-coverage=71.148%
SW: correct=75.320%	subject-coverage=65.921%
SNPs=28	gen=HighNoise
FA-SW: correct=53.800%	subject-coverage=44.838%
SW: correct=35.200%	subject-coverage=26.914%
