# Supplementary material for: FAAST: Flow-space Assisted Alignment Search Tool
Source: BMC Bioinformatics. 2011 Jul 19;12:293. doi: 10.1186/1471-2105-12-293 (PMC3228549; doi:10.1186/1471-2105-12-293)
Supplement: Additional file 1 — Evaluation of the effect of flow-space assisted local alignment. Scripts for running the evaluation test as well as all the binaries and results from the run included in the manuscript. See the enclosed README.txt for more information. [file 1471-2105-12-293-S1.ZIP › tables/seq100.8.table]

SW
 correct
#	Plain	Titanium	GS20	HighNoise	
0	1.0000	1.0000	1.0000	0.9953	
4	1.0000	1.0000	1.0000	0.9888	
8	0.9995	0.9994	0.9989	0.9691	
12	0.9942	0.9936	0.9908	0.9083	
16	0.9682	0.9644	0.9532	0.7670	
20	0.8994	0.8925	0.8576	0.5666	
24	0.7283	0.7167	0.6560	0.3087	
28	0.4465	0.4342	0.3687	0.1192	
 subject-coverage
#	Plain	Titanium	GS20	HighNoise	
0	1.0000	0.9999	0.9993	0.9851	
4	0.9971	0.9969	0.9961	0.9708	
8	0.9924	0.9920	0.9895	0.9411	
12	0.9810	0.9797	0.9739	0.8670	
16	0.9462	0.9411	0.9252	0.7160	
20	0.8655	0.8575	0.8180	0.5110	
24	0.6841	0.6717	0.6077	0.2657	
28	0.4048	0.3923	0.3266	0.0940	
FA-SW
 correct
#	Plain	Titanium	GS20	HighNoise	
0	1.0000	1.0000	1.0000	0.9964	
4	1.0000	1.0000	1.0000	0.9951	
8	0.9995	0.9995	0.9993	0.9897	
12	0.9943	0.9943	0.9935	0.9642	
16	0.9680	0.9669	0.9627	0.8769	
20	0.8974	0.8939	0.8811	0.7155	
24	0.7245	0.7147	0.6864	0.4432	
28	0.4415	0.4317	0.4033	0.1982	
 subject-coverage
#	Plain	Titanium	GS20	HighNoise	
0	1.0000	1.0000	0.9998	0.9910	
4	0.9971	0.9970	0.9967	0.9846	
8	0.9924	0.9924	0.9916	0.9725	
12	0.9811	0.9810	0.9793	0.9365	
16	0.9461	0.9448	0.9391	0.8380	
20	0.8637	0.8600	0.8458	0.6686	
24	0.6807	0.6713	0.6422	0.3990	
28	0.4004	0.3911	0.3626	0.1686	
