# Supplementary material for: FAAST: Flow-space Assisted Alignment Search Tool
Source: BMC Bioinformatics. 2011 Jul 19;12:293. doi: 10.1186/1471-2105-12-293 (PMC3228549; doi:10.1186/1471-2105-12-293)
Supplement: Additional file 1 — Evaluation of the effect of flow-space assisted local alignment. Scripts for running the evaluation test as well as all the binaries and results from the run included in the manuscript. See the enclosed README.txt for more information. [file 1471-2105-12-293-S1.ZIP › tables/seq50.4.table]

SW
 correct
#	Plain	Titanium	GS20	HighNoise	
0	1.0000	1.0000	0.9993	0.9514	
2	0.9935	0.9896	0.9825	0.8551	
4	0.9387	0.9273	0.9045	0.6942	
6	0.8035	0.7816	0.7493	0.4852	
8	0.5946	0.5712	0.5325	0.2895	
10	0.3520	0.3364	0.3043	0.1435	
12	0.1517	0.1431	0.1303	0.0555	
14	0.0514	0.0487	0.0426	0.0181	
 subject-coverage
#	Plain	Titanium	GS20	HighNoise	
0	1.0000	0.9986	0.9926	0.9147	
2	0.9880	0.9828	0.9701	0.8165	
4	0.9262	0.9138	0.8865	0.6586	
6	0.7835	0.7606	0.7253	0.4536	
8	0.5692	0.5459	0.5062	0.2640	
10	0.3289	0.3134	0.2817	0.1262	
12	0.1350	0.1271	0.1148	0.0465	
14	0.0423	0.0400	0.0345	0.0136	
FA-SW
 correct
#	Plain	Titanium	GS20	HighNoise	
0	1.0000	1.0000	1.0000	0.9934	
2	0.9935	0.9931	0.9925	0.9516	
4	0.9383	0.9353	0.9279	0.8215	
6	0.8022	0.7968	0.7799	0.6110	
8	0.5919	0.5810	0.5607	0.3731	
10	0.3478	0.3377	0.3178	0.1790	
12	0.1480	0.1402	0.1284	0.0628	
14	0.0500	0.0467	0.0408	0.0187	
 subject-coverage
#	Plain	Titanium	GS20	HighNoise	
0	1.0000	1.0000	0.9997	0.9812	
2	0.9880	0.9874	0.9861	0.9320	
4	0.9259	0.9227	0.9146	0.7976	
6	0.7822	0.7768	0.7593	0.5847	
8	0.5667	0.5559	0.5357	0.3491	
10	0.3250	0.3152	0.2962	0.1625	
12	0.1317	0.1245	0.1138	0.0542	
14	0.0411	0.0383	0.0335	0.0143	
