# Supplementary material for: FAAST: Flow-space Assisted Alignment Search Tool
Source: BMC Bioinformatics. 2011 Jul 19;12:293. doi: 10.1186/1471-2105-12-293 (PMC3228549; doi:10.1186/1471-2105-12-293)
Supplement: Additional file 1 — Evaluation of the effect of flow-space assisted local alignment. Scripts for running the evaluation test as well as all the binaries and results from the run included in the manuscript. See the enclosed README.txt for more information. [file 1471-2105-12-293-S1.ZIP › seq.fa]

>gi|21326195|ref|NC_003969.1| Staphylococcus epidermidis plasmid pSepCH, complete sequence
CTGCAGGGGCAAAAAAGCATAAAAAAACGCTAGCTTTGATGAGCTAACGTTAGTTATAAAATTCAGTAAT
ATGCTTTTGTAATTCAATAGATTCTCTTTCTTTTTTAGCTTGTCTTTTTTTAAAACCTTCTGAATTTCTA
GAAGCCTTATATATATCCATTATTTTTTTATAATCAATGTCGTAACCATATTTTTGTAACTCTTCTACAA
AAAACTTATCGCAATTTAATATCATTTTTCTTCCTCGATTTCGTTTATCATTTGATGATTTATTTTTTCT
TTTTCTTGTTCAGTTAAATCATAAATTTCACTTGCTAAGTATTCTTTTTGATTCCAAATATAAAAAATTT
GATAAATATATTCAGTCGGGTCAATATCTTTAAGATAATCTAAATCGCCATTTTTTAATTTATTTCTTGC
GTCTTTAAATAATCCAGAATAAACAAGAATTTGTTTCCCTTTAAGAGATTTATAAAATGCGTCGAACACT
TTCTGATTAATTAAATAGTCACTATCCTTACCAGAATATTTAGCCATTTCATATAATTCTTTATTGCTAT
TTTGCTTAATTTTTTGAACATGAACTTGCGTAATTTCAGAAATTCCTGTTACATCTCGCCATAAATTTAA
CCATTCTTTTTGACTAATATAAGCTTTTGTATCTTTAAAATATGATTTATTAACGGCCATCAAAACATGA
AAATGCGGATTATAATCATCACGCTTTGAGTTATACGTTATCTCTAATTTTCTTACATAACCTTTAGTGA
TCGCATTTACTTTTTTGCGTTTAAACATCTTTTGAAAGGCATGATTATAATTCTTAATTTCACTTTCTAA
ATGCTCATCTGTAACGTTTGGTGTCGTAAGTGTCAAAAAGATAAATTGCTTATCTTCTTCTTGCTTAATA
TATTGCATCATTAACGATAATCCTAATGCATCTTTTCTTGCTTTACGCCACGCACATACCGGACAAAATC
GATTCTTACAAGGATTCGATTTATATAATTTCTTTTTTTCAAATTTTTTATCCGTCACAAAAGACAAAAA
TGTATTACAATTTTTAACCAAATCCATTTGATTCTCCCCGATATGACGTTCAATAAAATTTTTAAATACT
TGATTTCTTTGCTTTTTCTCAGTATACTTTTCCATACGATAATACACAAAAACAACTTAGTTTTCTCAAA
AACTATGCATAAAAAAGTTGCTTTTTTCTCCTTTTCTATTTTTTTCGTTTGGATTAGACACCTAAAACGA
TACAATAGTATGCTAGAAAAAGCAACTTTTTTTGTGCTTCAAACCAGTTATACCAATGAATTGAAAGGGT
TATACATCGCCGGGAATAGTTACCCTTATTATCAAGACAAGAAGAAACTCGTTTTCAACTCGTTTCAAAA
ACCTTTCAAAAACCATCAATCCACAAAAATACCACGCGAATGACACTCAAAATACAAGACTACAATTAAA
AAATACTTAGAATAAAATTAAATAAAATACGAAAATTAAAAGGAGTTAAAAATGCCTTATATTTATTTAA
TAATAGCCATAAGTACTGAAGTTATTGGAAGTGCATTTCTTAAATCTTCAGAAGGCTTTTCAAAATTTAT
ACCATCCTTAGGAACAATAATTTCATTTGGAATTTGTTTCTATTTTTTAAGTAAAACAATGCAACACCTA
CCACTAAATATAACTTATGCAACTTGGGCGGGACTAGGTTTAGTCTTAACAACCGTAGTCTCAATAATTA
TTTTCAAAGAACAAATAAATCTAATAACTATAGTATCTATAGTTTTAATCATAGTCGGCGTAGTTTCGTT
AAACATTTTCGGAACATCGCATTAATTGCTTTATTCCAATTGCTTTATTGACGTTGAGCCTCGGAACCCT
TAACAATCCCAAAACTTGTCGAATGGTCGGCTTAATAGCTCACGCTATGCCGACATTCGTCTGCAAGTTT
AGTTAAGGGTTCTTCTCAACATCAATAAATTTTCTCGGCATAAATGCCATGCTATAATAGATACACGTCT
TCTCTTAGCGTTTCATAGTATTATCCTCGTTTATTATACTTATAATTATAGGGGAAGGCTTAGAGCTATC
ATTTTGATAGCTCTTTATTTTTGTTCAAACATTTATTCAAAATCAGAATGCCTTTATTTTTTAATTTTAA
GGGGTATTTTGAAGAATTAAGGGTTATTTATATAGTTTTATACCTAAAAACTTATATCGGCTCTTAAAAC
GCAAATAAGAGCCGAATAAAAATAATTGCTTTTCACAAACAAAAATTTGAGCAAAACCAGTGTTGAATTT
TTTAGACACTGGCCCATCTACATGCAAATTTAAAAATTGGCATAAAAAATGGGCAACCATGCTGGTTGAA
CGCTATAGTTC
