# Supplementary material for: FAAST: Flow-space Assisted Alignment Search Tool
Source: BMC Bioinformatics. 2011 Jul 19;12:293. doi: 10.1186/1471-2105-12-293 (PMC3228549; doi:10.1186/1471-2105-12-293)
Supplement: Additional file 1 — Evaluation of the effect of flow-space assisted local alignment. Scripts for running the evaluation test as well as all the binaries and results from the run included in the manuscript. See the enclosed README.txt for more information. [file 1471-2105-12-293-S1.ZIP › README.txt]

#
# README for FAAST evaluation scripts
#

#
# folder structure
#
plots/ folder contain plots for all evaluations
work/ folder contains temporary "work" files produced while calculating the results


#
# binaries
#


calculate_all
-------------
calculates all results considered in the FAAST manuscript

example:
./calculate_all


bin/faast
----
the FAAST binary


bin/flowsim-0.2.6
--------
Flowgram simulator, see http://blog.malde.org/index.php/flowsim/ or PubMedId: 20823302


bin/calculate_result
-----------------
calculates the results of flow-space assisted local alignment and Smith-Waterman-Gotoh performed by FAAST

parameters: 
1. sequence file from which sequences should be generated
2. the number of SNPs induced in each decoy sequence [default 5]

example:
./calculate_result seq25.fa 1 > seq25.1.result


result2table
------------
script for reading the output of the calculate_result script and produce a result table

parameters:
1. the result file


chart-result
------------
produce a graphic plot using python-matplot-lib of the a table file which will be written to the plots/ folder

parameters:
1. the table file


#
# helper commands
#

# create table files for all result files
ls results/*.result | while read FILE ; do echo "Running $FILE"; BASE=`basename $FILE .result`; ./bin/result2table $FILE > tables/$BASE.table; done

# create plots for all table files
ls tables/*.table | while read FILE ; do echo "Running $FILE"; ./bin/chart-result $FILE; done
