# Supplementary material for: FAAST: Flow-space Assisted Alignment Search Tool
Source: BMC Bioinformatics. 2011 Jul 19;12:293. doi: 10.1186/1471-2105-12-293 (PMC3228549; doi:10.1186/1471-2105-12-293)
Supplement: Additional file 2 — Evaluating the performance of FAAST. Scripts for running the evaluation test as well as all the binaries and results from the run included in the manuscript. See the enclosed README.txt for more information. [file 1471-2105-12-293-S2.ZIP › run_all]

#!/bin/bash
#
# REQUIREMENTS
#
# The set of binaries and perl code is written for a Linux enviornment where perl
# is installed in /usr/bin/perl. The code was initially executed on Ubuntu 10.04.
#
# Furthermore, the sffinfo program (Roche 454 Off-Instruments package) is needed, 
# and is expected to be in path in order to properly extract FASTA from generated
# reads
#


NREADS=100000;

for ID in `seq 95 100`;
do
	./run_single $ID $NREADS &
done  
