# Supplementary material for: FAAST: Flow-space Assisted Alignment Search Tool
Source: BMC Bioinformatics. 2011 Jul 19;12:293. doi: 10.1186/1471-2105-12-293 (PMC3228549; doi:10.1186/1471-2105-12-293)
Supplement: Additional file 2 — Evaluating the performance of FAAST. Scripts for running the evaluation test as well as all the binaries and results from the run included in the manuscript. See the enclosed README.txt for more information. [file 1471-2105-12-293-S2.ZIP › run_single]

#!/bin/bash

ID="$1"
NREADS="$2";

# generate reads
./bin/gen_reads > reads.$ID.fn $NREADS $ID
./bin/flowsim-0.2.7 -G Titanium reads.$ID.fn -o reads.$ID.sff
sffinfo -seq reads.$ID.sff > reads.$ID.sff.fn

# generate nucleotide alignment map
./bin/gen_mapping_table reads.$ID.sff.fn reads.$ID.fn  > reads.$ID.map

# run FAAST with homopolymer correection and eval results
./bin/faast2 -B0 -O/dev/stdout --quite --no-log   db/db.fn  reads.$ID.sff | ./bin/eval_results reads.$ID.map > result.$ID.faast.txt
# run FAAST without homopolymer correection and eval results
./bin/faast2 -k0 -B0 -O/dev/stdout --quite --no-log   db/db.fn  reads.$ID.sff | ./bin/eval_results reads.$ID.map > result.$ID.swg.txt
