# Supplementary material for: FAAST: Flow-space Assisted Alignment Search Tool
Source: BMC Bioinformatics. 2011 Jul 19;12:293. doi: 10.1186/1471-2105-12-293 (PMC3228549; doi:10.1186/1471-2105-12-293)
Supplement: Additional file 2 — Evaluating the performance of FAAST. Scripts for running the evaluation test as well as all the binaries and results from the run included in the manuscript. See the enclosed README.txt for more information. [file 1471-2105-12-293-S2.ZIP › bin/gen_reads]

#!/usr/bin/perl -w

use strict;

my $read_count = defined $ARGV[0] ? shift : 10000;
my $target_identity = defined $ARGV[0] ? shift : 95;

my $db_seq = get_first_fasta_seq("db/db.fn");
my $db_len = length $db_seq;
my $read_length = 1000;
my $snp_count = $read_length * (1.0 - ($target_identity/100));

for my $rid (1..$read_count)
{
	my $p = int(rand($db_len - $read_length));
	my $read = uc(substr($db_seq, $p, $read_length));
	my $read_mod = introduce_snps($read, $snp_count);
	printf ">r%04dp%06d\n", $rid, $p + 1; # write position 1-indexed
	print_fasta_data($read_mod);
}

sub print_fasta_data
{
	my $max_print_length = 60;
	my $seq = shift;
	my $seq_len = length($seq);
	my $p = 0;
	while ($p < $seq_len)
	{
		my $l = $seq_len-$p > $max_print_length ? $max_print_length :  $seq_len - $p;
		print substr($seq, $p, $l) . "\n"; $p += $l;
	}
}

sub introduce_snps
{
	my %other_base = ('A' => ['C', 'G', 'T'], 'C' => ['A', 'G', 'T'], 'G' => ['A', 'C', 'T'], 'T' => ['A', 'C', 'G']);
	my @seq = split(//, shift);
	my $seq_len = scalar @seq;
	my $snp_count = shift;

	for (1..$snp_count)
	{
		my $p = int(rand($seq_len));
		$seq[$p] = defined $other_base{$seq[$p]} ? $other_base{$seq[$p]}->[int(rand(3))] : 'N';
	}
	return join("", @seq);
}


sub get_first_fasta_seq
{
	my $file = shift;
	open(FF, $file) || die("ERROR: Unable to open $file for input!\n");
	my $d;
	while (<FF>)
	{
		if ( m/^>/ )
		{
			last if (defined $d);
		}
		else
		{
			chomp; $d .= $_;
		}
	}
	close(FF);

	return $d;
}
