# Supplementary material for: FAAST: Flow-space Assisted Alignment Search Tool
Source: BMC Bioinformatics. 2011 Jul 19;12:293. doi: 10.1186/1471-2105-12-293 (PMC3228549; doi:10.1186/1471-2105-12-293)
Supplement: Additional file 2 — Evaluating the performance of FAAST. Scripts for running the evaluation test as well as all the binaries and results from the run included in the manuscript. See the enclosed README.txt for more information. [file 1471-2105-12-293-S2.ZIP › bin/eval_results]

#!/usr/bin/perl -w

use strict;
use File::Basename;

my $reads_map_file = shift;  
my $db_seq = get_first_fasta_seq("db/db.fn");
my $db_len = length $db_seq;
my $name_base = basename($reads_map_file, qw(.map)); $name_base =~ s/reads.?//;

# load all original reads
my %maps;
open(F, $reads_map_file) || die("ERROR: Unable to open $reads_map_file for input!\n");
my $k;
while (<F>)
{
	chomp;
	if ( m/^>(\S+)/)
	{
		$k = $1;
	}
	else
	{
		$maps{$k} = $_; 
	}
}
close(F);

# load results
my $tcorr = 0; my $tlen = 0;
my $q, my $qs, my $qlen, my $qcorr = 0;
while (<STDIN>)
{
	if ( m/^Query= (\S+)/)
	{
		my $new_q = $1;

		# new query, log old if exists
		if (defined $qs)
		{
			$tcorr += $qcorr;
			$tlen += $qlen;
		}

		# debug ensure that q-map exists
		if (! defined $maps{$new_q}) { print STDERR "ERROR: Unable to find key $new_q!\n"; last; }

		$q = $new_q;
		$_ = <>;
		$qlen = $1 if ( m/(\d+) letter/ );
		undef $qs;
		$qcorr = 0;
	}
	elsif (defined $q)
	{
		if ( m/^ Score = (\d+)/)
		{
			my $s = $1;
			my $eval_type = 3; # 1 == allow only top-score, 2 == allow any of top-scoring alignment, other == use best alignment regardless of score
			if ($eval_type == 1) { undef $q if (defined $qs); } elsif ($eval_type == 2) { undef $q if (defined $qs && $qs > $s); }
			$qs = $s if (! defined $qs);
		}
		elsif ( defined $qs && m/^Query:\s+(\d+)\s+([\w\-]+)\s+(\d+)/ )
		{
			my ($qfrom, $qln, $qto) = ($1, $2, $3);
			$_ = <>; # read midline
			$_ = <>; # read subjline
			my ($sfrom, $sln, $sto) = ($1, $2, $3) if ( m/^Sbjct:\s+(\d+)\s+([\w\-]+)\s+(\d+)/ );

			# convert index to 0-based index
			--$qfrom; --$qto;

			# populate all position prior to alignment by linear extension
			my @emap;
			push(@emap, $sfrom - $qfrom+$_) for (0..$qfrom-1);

			# populate all alignment positions
			my @qln = split(//, $qln), my @sln = split(//, $sln);
			my $si = 0;
			for (0..$#qln)
			{
				push(@emap, $sfrom + $si) if ($qln[$_] ne '-' && !($qln[$_] =~ m/[a-z]/ && $sln[$_] ne '-'));
				++$si if ($sln[$_] ne '-');
			}

			# populate all position post alignment by linear extension
			push(@emap, $sto+$_) for ($#emap+1..$qlen-1);

			# evaluate against loaded map
			my $map_offset = $q =~ m/p(\d+)/ ? $1 : undef;
			my @map = split(/,/, $maps{$q});
			if (scalar @emap ne scalar @map)
			{
				print STDERR "ERROR: Unbalenced map length at $q, qlen=$qlen, eval=" . (scalar @emap) .", map=" . (scalar @map) . "!\n";
				last;
			}

			my $corr = 0;
			for (0..$#map)
			{
				#print $_+1 . "\t" . ($map[$_] + $map_offset) . "\t" . $emap[$_] . "\n" if ($map[$_] + $map_offset != $emap[$_]);
				++$corr if ($map[$_] + $map_offset == $emap[$_]);
			}

			# update query correct bases
			$qcorr = $corr if ($corr > $qcorr);
		}
	}
}
# append last query information
if (defined $qs)
{
		$tcorr += $qcorr;
		$tlen += $qlen;
}
my $ticorr = $tlen - $tcorr;

print "## $name_base\n";
print "#incorrect\tcorrect\ttotal\n$ticorr\t$tcorr\t$tlen\n";


sub get_first_fasta_seq
{
	my $file = shift;
	open(FF, $file) || die("ERROR: Unable to open $file for input!\n");
	my $d;
	while (<FF>)
	{
		if ( m/^>/ )
		{
			last if (defined $d);
		}
		else
		{
			chomp; $d .= $_;
		}
	}
	close(FF);

	return $d;
}
