# Supplementary material for: FAAST: Flow-space Assisted Alignment Search Tool
Source: BMC Bioinformatics. 2011 Jul 19;12:293. doi: 10.1186/1471-2105-12-293 (PMC3228549; doi:10.1186/1471-2105-12-293)
Supplement: Additional file 2 — Evaluating the performance of FAAST. Scripts for running the evaluation test as well as all the binaries and results from the run included in the manuscript. See the enclosed README.txt for more information. [file 1471-2105-12-293-S2.ZIP › bin/gen_mapping_table]

#!/usr/bin/perl -w

use strict;

my $sfffna_file = defined $ARGV[0] ? shift : "reads.sff.fn";
my $fna_file = defined $ARGV[0] ? shift : "reads.fn";

my $org_fasta = get_fasta_content($fna_file);
my $sff_fasta = get_fasta_content($sfffna_file);

for (0..$#$org_fasta)
{
	die "ERROR: Unmatched FASTA files, org header=$org_fasta->[$_][0], sff header=$sff_fasta->[$_][0]\n" if (($org_fasta->[$_][0] =~ m/^>(\S+)/ ? $1 : $org_fasta->[$_][0]) ne ($sff_fasta->[$_][0] =~ m/^>(\S+)/ ? $1 : $sff_fasta->[$_][0]));

	my $header = $org_fasta->[$_][0];
	my $of = $org_fasta->[$_][1]; 
	my $sf = $sff_fasta->[$_][1];

	my ($score, $of_from, $sf_from, $of_to, $sf_to, $of_aln, $sf_aln) = mapping_aligner($of, $sf);
	my @sf_aln = split(//, $sf_aln), my @of_aln = split(//, $of_aln);
	my $si = 0;
	my @map;
	for (0..$#sf_aln)
	{
		push(@map, $si) if ($sf_aln[$_] ne '-');
		++$si if ($of_aln[$_] ne '-');
	}

	my $map_offset = $header =~ m/p(\d+)/ ? $1 : undef;
	print "$header\n";
	print join(",", @map) . "\n";

	#print $_+1 . "\t" . ($map[$_] + $map_offset) . "\n" for (0..$#map); die;
}


sub mapping_aligner
{
	# no SNPs between x, y (only homopolymer errors), thus keep steep mismatch penalty and cheap gap penalty
	my $MATCH = 1, my $MISMATCH = -10000, my $GAP_PENALTY = 1;
	my ($TRACE_STOP, $TRACE_UP, $TRACE_LEFT, $TRACE_DIAG) = (0,1,2,3);

	my ($x, $y) = @_; my @x = split(//, $x); my @y = split(//, $y);
	my ($n, $m) = (length($x), length($y));

	# setup trace and score buffers
	my @T; $T[$_] = [($TRACE_STOP) x ($m+1)] for (0..$n);
	my @v = (-10000) x ($m+1);

	my $vmax = 0, my $vmax_i = 0, my $vd = 0; $v[0] = 0;
	for (my $i=1; $i<=$n; ++$i)
	{
		# use a band of +/- 30 bp
		my $j_start = $i - 30; $j_start = 1 if ($j_start < 1);
		my $j_stop = $i + 30; $j_stop = $m if ($j_stop > $m);

		for (my $j=$j_start; $j<=$j_stop; $j++) 
		{
			my $ic = $x[$i-1], my $jc = $y[$j-1];
			my $f = $vd + ($ic eq $jc ? $MATCH : $MISMATCH);
			my $g = $v[$j] - $GAP_PENALTY;
			my $h = $v[$j-1] - $GAP_PENALTY;

			# get cell-score and set trace
			my $s;
			if ($f > $g)
			{
				if ($f > $h) { $T[$i][$j] = $TRACE_DIAG; $s = $f; } else { $T[$i][$j] = $TRACE_LEFT; $s = $h; }
			}
			else
			{
				if ($g > $h) { $T[$i][$j] = $TRACE_UP; $s = $g; } else { $T[$i][$j] = $TRACE_LEFT; $s = $h; }
			}

			# update scores and set max
			$vd = $v[$j]; $v[$j] = $s;
		}
		
		# store best score
		if ($j_stop eq $m && $v[$m] > $vmax)
		{
			$vmax = $v[$m]; 
			$vmax_i = $i;
		}
		last if ($j_start > $m);

		$vd = -10000;
	}

	# perform trace
	my $x_trace, my $y_trace;
	my $i = $vmax_i, my $j = $m;
	while (1)
	{
		my $tv = $T[$i][$j];

		if ($tv == $TRACE_DIAG)
		{
			$x_trace .= $x[$i-1];
			$y_trace .= $y[$j-1];
			--$i; --$j;
		}
		elsif ($tv == $TRACE_LEFT)
		{
			$x_trace .= '-';
			$y_trace .= $y[$j-1];
			--$j;
		}
		elsif ($tv == $TRACE_UP)
		{
			$x_trace .= $x[$i-1];
			$y_trace .= '-';
			--$i;
		}
		else
		{
			$x_trace = reverse $x_trace;
			$y_trace = reverse $y_trace;
			last;
		}
	}
	return ($vmax, $i, $j, $vmax_i -1, $m - 1, $x_trace, $y_trace);
}
sub get_fasta_content
{
	my $fasta_file = shift;
	my @r;
	my $h, my $d;

	open(FF, $fasta_file) || die("ERROR: Unable to open $fasta_file for input!\n");
	while (<FF>)
	{
		chomp;
		if ( m/^>/ )
		{
			push(@r, [$h, $d]) if (defined $h && defined $d);
			$h = $_; undef $d;
		}
		else
		{
			s/N//g; $d .= $_;
		}
	}
	push(@r, [$h, $d]) if (defined $h && defined $d);
	close(FF);

	return \@r;
}
