# Supplementary material for: FAAST: Flow-space Assisted Alignment Search Tool
Source: BMC Bioinformatics. 2011 Jul 19;12:293. doi: 10.1186/1471-2105-12-293 (PMC3228549; doi:10.1186/1471-2105-12-293)
Supplement: Additional file 2 — Evaluating the performance of FAAST. Scripts for running the evaluation test as well as all the binaries and results from the run included in the manuscript. See the enclosed README.txt for more information. [file 1471-2105-12-293-S2.ZIP › README.txt]

#
# run_single
#
# will generate supplied number of reads at supplied identity and calculate the results using FAAST for the FAAST algorithm and Smith-Watermann-Gotoh
#
# paramters: two nameless paramters where the first paramter is %id and the second is the number of reads to generate
# 
# example: ./run_single 97 100000
#
#

#
# run_all
#
# will generate 100,000 reads at 100-95% identity and calculate the results for these five sets
#
# paramters: no paramters needed
#
# example: ./run_all
#
